# Supplementary material for: Incidence of macular hole in patients undergoing pars plana vitrectomy for submacular hemorrhage
Source: PLoS One. 2025 Feb 27;20(2):e0319266. doi: 10.1371/journal.pone.0319266 (PMC11867310; doi:10.1371/journal.pone.0319266)
Supplement: S1 Dataset — (XLSX) [file pone.0319266.s001.xlsx]

## Sheet: RAM
No	female/male	MH 0: No 1: Yes	Preoperative BCVA, logMAR	1M postoperative BCVA, logMAR	Days from onset	Preoperative VH 0: No 1: Yes	intravitreal t-PA injection 0: No 1: Yes	Subretinal t-PA injection 0: No 1: Yes	ILM peeling involving fovea 0: No 1: Yes	times at which MH was found or developed
RAM1	female	1	1.09691	0.522879	10	0	0	1	1	subretinal injection
RAM2	female	1	2	0.522879	7	0	0	1	1	ILM peeling
RAM3	female	1	1.69897	1	8	0	0	1	1	subretinal injection
RAM4	female	1	1.09691	0.30103	10	0	0	1	1	ILM peeling
RAM5	male	1	1.22185	1	4	0	0	1	0	post surgery
RAM6	femal	1	1.30103	1.69897	14	0	0	1	0	subretinal injection
RAM7	male	1	2	1.8	7	1	0	0	1	core vitrectomy
RAM8	female	0	1.69897	1.09691	6	0	0	1	1
RAM9	female	0	1	1.09691	15	0	0	0	1
RAM10	female	0	1.22185	1.09691	9	0	1	0	1
RAM11	female	0	1.52288	1.69897	5	0	1	0	1
RAM12	female	0	1.69897	1.52288	4	0	0	0	1
RAM13	female	0	1.39794	1.52288	2	0	0	1	0
RAM14	female	0	1.69897	0.823909	5	0	0	0	1
RAM15	female	0	1	1.30103	5	0	0	1	1
RAM16	female	0	2	0.69897	5	1	0	0	1
RAM17	female	0	0.69897	1	5	0	0	1	1
RAM18	female	0	1.69897	0.522879	5	0	0	0	1
RAM19	male	0	2	1	14	1	0	0	0
RAM20	male	0	0.69897	0	5	0	0	1	0
RAM21	female	0	1.22185	0.69897	30	1	0	1	1
RAM22	female	0	1.22185	0.69897	3	0	0	0	1
RAM23	female	0	2	1.30103	22	0	1	0	1
RAM24	female	0	1.69897	1.30103	5	0	0	0	1
RAM25	female	0	1.22185	1	30	0	0	0	1
RAM26	female	1	2	1	7	1	0	0	1	ILM peeling
RAM27	male	0	1.85	2	14	1	0	0	0
RAM28	male	0	1.69897	1.85	14	1	0	0	0

## Sheet: AMD
No	female/male	MH 0: No 1: Yes	Preoperative BCVA, logMAR	1M postoperative BCVA, logMAR	Days from onset	Preoperative VH 0: No 1: Yes	intravitreal t-PA injection 0: No 1: Yes	Subretinal t-PA injection 0: No 1: Yes	ILM peeling involving fovea 0: No 1: Yes
AMD1	male	0	2.3	1.52288	30	1	0	0	0
AMD2	male	0	2.3	1	4	1	0	1	0
AMD3	male	0	1.85	1	17	1	0	0	0
AMD4	male	0	2	1	9	0	0	1	0
AMD5	male	0	1.85	1.39794	7	1	0	0	0
AMD6	male	0	2	1	11	1	0	1	1
AMD7	male	0	0.823909	0.823909	9	0	0	1	0
AMD8	male	0	1.39794	1.30103	8	1	0	0	0
AMD9	male	0	2.3	1.30103	3	0	0	0	0
AMD10	male	0	2	1	4	1	1	0	0
AMD11	male	0	1.1549	0.69897	7	0	0	1	0
AMD12	male	0	2.3	1.85	14	1	0	0	0
AMD13	male	0	1.85	2.3	24	0	1	0	0
AMD14	male	0	1.85	2	9	0	0	0	0
AMD15	male	0	1	1.09691	6	1	0	1	0
AMD16	male	0	1.22185	0.823909	7	0	0	1	1
AMD17	male	0	1.85	2	9	0	0	1	0
AMD18	female	0	0.39794	0.30103	9	0	0	1	0
AMD19	female	0	2	0.221849	4	1	0	0	0
